# Supplementary material for: Dietary Interventions for Short Bowel Syndrome in Adults
Source: Nutrients. 2025 Jul 1;17(13):2198. doi: 10.3390/nu17132198 (PMC12251760; doi:10.3390/nu17132198)
Supplement: Supplementary file 1 [file nutrients-17-02198-s001.zip]

Archive with 1 entries (1 files):
- nutrients-3692207-supplementary.pdf
